# Supplementary material for: Obesity and Occupational Disparities in Urban China: Evidence from a Large-Scale Cross-Sectional Study
Source: Healthcare (Basel). 2025 Sep 5;13(17):2225. doi: 10.3390/healthcare13172225 (PMC12428261; doi:10.3390/healthcare13172225)
Supplement: Supplementary file 1 [file healthcare-13-02225-s001.zip]

Archive with 1 entries (1 files):
- healthcare-3757289-supplementary.pdf
